# Supplementary material for: Plasma and Urinary Metabolomic Analysis of Gout and Asymptomatic Hyperuricemia and Profiling of Potential Biomarkers: A Pilot Study
Source: Biomedicines. 2024 Jan 27;12(2):300. doi: 10.3390/biomedicines12020300 (PMC10887286; doi:10.3390/biomedicines12020300)
Supplement: Supplementary file 1 [file biomedicines-12-00300-s001.zip]

Archive with 1 entries (1 files):
- biomedicines-2820024-supplementary.pdf
